# Supplementary material for: Genomic Analysis of Localized High-Risk Prostate Cancer Circulating Tumor Cells at the Single-Cell Level
Source: Cells. 2020 Aug 8;9(8):1863. doi: 10.3390/cells9081863 (PMC7466090; doi:10.3390/cells9081863)
Supplement: Supplementary file 1 [file cells-09-01863-s001.zip]

Archive with 4 entries (4 files):
- Supplementary Figure 1.docx
- Supplementary Figure 2.pdf
- Supplementary figure 3.docx
- Supplementary Tables.docx
